# Supplementary material for: Risk factors and prognosis of hypoalbuminemia in surgical septic patients
Source: PeerJ. 2015 Oct 1;3:e1267. doi: 10.7717/peerj.1267 (PMC4636415; doi:10.7717/peerj.1267)
Supplement: Supplemental Information 1 [file peerj-03-1267-s004.xls]

## Sheet: data
Group	Age	APACHEII	SOFA	BMI	ICU Days	MV Days	CRRT Days	Lac	Glu	PCT	CRP	WBC	Hct	PT	Tbil	ALT	BUN	Cr
1	68	33	9	22.3	16	16	0	8.5	9.3	55	238	35.5	0.27	29	41.9	128	24.8	168.6
1	78	25	10	24.5	13	8	0	15.3	5.5	100	255.3	18.2	0.22	37.1	21.2	187	9.5	233.2
1	81	27	2	27	36	33	28	12.2	13.6	8.2	312	22	0.34	42.7	12.2	88	7.2	40.2
1	68	25	9	21	21	11	0	8.9	8.5	15.5	300	24	0.42	21.2	9.5	76	9.2	105.5
1	69	31	10	23	17	12	0	10.2	6.8	43	214	18.5	0.31	25.8	10.4	79	6.55	174
1	95	28	8	26.8	9	7	0	9.6	5.9	10.6	227	13.9	0.21	33.2	7.5	97	16.84	69.9
1	67	40	6	22.5	4	10	0	4.5	8.3	100	145.7	23.9	0.37	28.6	5.2	65	7.2	126.6
1	75	25	10	23.1	12	25	0	5.7	8.6	13	350	31.8	0.35	11.5	8.8	45	10.4	156.4
1	62	26	13	21.22	22	19	0	11.3	23.1	26	267	21.4	0.31	30.2	35	227	16.7	143.7
2	40	29	14	19.6	2	22	0	5.7	8.8	13	214.8	13.7	0.21	22	21.9	45	22.9	398.5
2	76	22	17	24.22	5	4	0	4.5	6.2	39	78.9	16.6	0.36	16.1	12.9	27	5.3	50.3
2	71	27	17	21.7	13	13	3	3.6	8.7	15.1	276.6	21.5	0.19	25	52.1	55	52.1	644.7
2	39	23	5	21.13	7	17	0	10.8	8.9	2	138	15.2	0.32	21.4	13	39	5.2	44.2
2	69	19	6	19	3	4	0	3.5	4.3	22	112	12.9	0.29	19.2	11.6	28	35.5	159.4
2	62	23	2	20.4	2	0	0	3.4	11.8	10.1	109	21.4	0.27	20	11.4	129	6.9	53
2	67	21	10	23.6	4	4	0	6.4	10.6	10.1	178	18	0.39	18	5.1	67	7.4	149.2
2	72	12	9	25.1	6	5	0	4.6	9.2	0.4	381	13.5	0.45	5.3	4.4	37	9.9	82.5
2	72	30	12	18.8	2	0	0	11.6	10.3	2.3	216	7.5	0.31	20	13.8	59	8.3	58.3
2	69	17	7	22	7	6	0	4.6	6.7	39.1	146	21.7	0.33	19.7	10.7	58	9	80
2	44	19	6	22	6	4	2	2.7	7.9	52.8	31	13.9	0.29	22.6	2.1	67	24.7	880.1
2	79	24	12	27	18	18	0	8.7	12.1	7.7	111	6.55	0.24	19.6	4.9	134	21.1	140
2	87	22	1	21	12	2	0	3.1	10.8	5.9	123	13.4	0.27	23	7.6	50	5	49.7
2	74	23	9	23	7	11	2	6.1	16.5	24.5	191	21.4	0.25	22.8	1.6	39	18	256
2	67	15	6	19.03	22	20	0	6	8.3	11.2	56	15	0.28	21	12	44	9.9	150.3
2	63	22	4	21.8	6	0	0	3.8	10.5	9.4	87	14	0.44	23.1	12.4	4	8.7	132.8
2	80	26	5	29.1	12	1	0	1.7	8.5	26.4	65	6.2	0.26	18	1.9	48	11.3	97.3
2	64	24	3	22	6	14	0	9.7	8.9	0.4	34.5	12.7	0.37	20	11.7	53	14.7	160
2	72	28	9	23	13	4	0	1	6.8	6.7	103	12.5	0.35	26	10.7	28	15.5	91.1
2	65	30	3	24	20	9	0	4.6	4.9	3.7	62.6	12.5	0.24	25	3.7	69	5.3	65.8
3	79	16	11	26.4	3	2	0	7.1	8.9	2	45	11.5	0.21	18.4	66.7	72	6.6	105
3	68	20	15	24	15	15	11	2.2	10.6	1.4	6.55	2.71	0.24	16.4	9.1	6	7.6	271
3	87	19	14	26.1	5	5	0	3.4	10.83	9.16	13	12.79	0.22	15.4	8.5	23	33	342.3
3	70	19	11	22.4	11	19	0	7.5	15.7	4.9	92.2	4.6	0.19	17.5	5.1	138	17.6	185.6
3	78	23	8	21.9	10	5	0	1.2	9.5	16.4	100	15.8	0.36	13.4	29	60	4.3	31.5
3	78	22	9	23.2	6	4	0	6.8	9.9	21.42	232	12.38	0.29	14.6	13.3	19	18.9	206.1
3	79	14	11	23.15	7	3	2	2	6.6	37	131.7	12.5	0.3	17.7	290	17	12	192.2
3	95	18	4	20.8	5	2	0	2.4	4.6	1	74.5	11.3	0.32	7.6	12.6	36	16.9	268.3
3	69	19	7	18.37	6	1	0	1.2	8.6	10	19	11.4	0.39	13.1	6.6	11	11.5	116.6
3	79	19	7	23.88	4	2	0	3.5	7.5	22.8	95.8	12	0.24	14.8	6.6	36	17.2	253.6
3	62	15	10	25	2	2	0	6.2	8.2	3	113.6	2.7	0.22	21.3	15.1	24	11.8	183.2
3	76	15	3	25	17	16	10	0.8	5.1	0.6	30.2	13.5	0.29	15	13	120	12	94.7
3	81	20	9	21	3	3	0	5.2	7.1	4.6	36	2.5	0.39	16.5	12.1	71	17.2	252.9
3	82	18	7	21.9	4	2	0	3.69	3.03	1.7	179	18.4	0.32	14.4	7.6	6	21	215
3	74	15	8	22.22	31	5	0	6.7	10.2	10.3	112	14.1	0.33	9.5	15.7	105	10.8	133.6
3	82	18	7	21	6	5	0	2.5	8.2	0.6	34.5	13.5	0.31	15.8	25.8	13	6.1	68.2
3	81	27	8	21	4	0	0	4.1	6.9	11	128	15.7	0.33	23.9	14.4	21	25.6	318.7
3	73	25	10	24	28	17	0	1.8	6.6	1.2	126	16.6	0.29	13.9	14.2	35	7.4	47.6
3	74	21	7	20.5	7	3	0	3.8	4.49	0.26	84.9	14.27	0.27	14.1	9.4	36	4.91	60.3
3	74	26	11	21	9	4	0	1.3		2	45	12.3	0.29	23	14	44	10	123
3	77	19	11	22.49	9	6	0	0.5	7.9	2	46	15.3	0.21	12.4	16.9	54	3.3	90.1
3	86	15	7	21	6	5	0	4.3	10.6	3	154	14.8	0.4	8.3	13.4	14	10.4	128.7
3	82	22	12	28	3	3	3	0.6	7.7	5	99	18.3	0.21	15.1	5	9	24.4	498.5
3	81	23	10	20.2	33	17	36	2.6	3.53	2	210	11.98	0.33	26.9	13.8	10	16.75	226.3
3	51	16	9	23.66	2	0	0	3.9	8.4	10	67	5.2	0.29	20.7	11	49	13.9	92.4
3	90	23	7	19	11	7	4	3.9	6.4	12	58	12.6	0.26	18.7	3.9	453	17.6	241.4
3	84	25	12	23	5	5	0	3.1	9.7	95.7	111	14.7	0.31	14.8	79.6	38	24.7	81.2
3	72	35	9	24	6	3	0	2.3	8.18	3.43	299	13.4	0.32	12.9	13.1	41	12.9	151.5
3	61	18	7	25.6	5	5	0	1.5	13.3	21.5	261	15.6	0.2	35	12.8	15	24.3	112.6
3	83	19	3	25.1	2	3	0	4.4	7.52	11.6	107	6.67	0.26	13.1	14.7	19	17.82	181
3	51	18	7	27.3	4	3	0	1	13.1	5.86	34	16	0.33	18.9	9.6	52	16.86	170.8
3	43	27	13	21	20	1	18	3	10.4	16	305	5.3	0.24	15.4	42.1	118	24.4	246.3
3	81	25	7	19.9	6	3	0	1.6	4.6	18.2	155	14.4	0.31	21.9	4.7	14	15.3	146
3	69	16	4	22	5	5	0	2.7	5.03	0.54	33	11.14	0.21	15.3	5.2	20	11.6	129.8
3	83	20	8	25.71	10	10	0	4.2	12.4	2	44	16	0.23	13.9	15.6	10	10.9	94.8
3	77	16	11	18.8	7	5	0	3.9	5.29	5	114	20.5	0.28	18.3	7.8	27	19.1	345.8
3	68	12	2	25.39	2	0	0	2.2	14.5	4	55	12.8	0.29	16.1	14.8	14	7.5	90.2
3	71	15	8	32.5	16	13	0	0.8	7.13	3.27	145	20.1	0.21	16.8	8.2	23	12.02	78
3	67	14	6	25.7	12	1	0	6.2	5.3	1	34	6.39	0.4	15	11	34	11	102
3	55	16	6	23.7	3	3	3	0.6	10.4	59.4	110	14.5	0.27	13.9	6.9	29	19.4	784
3	68	21	13	28.4	2	1	0	2.8	13.6	15	276	13.7	0.38	24	25.8	25	14.9	120.4
3	36	17	5	18.5	10	4	5	2.4	8.58	4.34	78	13.5	0.3	18	37.4	72	8.93	104.2
3	59	18	12	21.4	6	0	0	1.8	4.5	8	182	12.3	0.3	16.5	38.6	6	22.2	176.7
3	59	15	12	22.8	2	3	0	5.4	7.28	2.3	222	27.4	0.34	24.9	103.3	154	8.4	167.8
3	90	39	14	21.7	4	4	0	13.2	4.2	0.3	33	14.9	0.31	23.7	15.8	172	14.8	252.2
3	87	18	3	23.1	5	4	0	1.6	11.6	5.7	81.4	19.6	0.21	13.1	2.1	8	19.9	168.2
3	63	20	11	22	16	12	0	4.6	4.25	0.7	56	10.8	0.29	19	10.7	23	9.9	119.9
3	71	27	9	25.1	4	3	0	2.4	3	1.84	134.4	12.1	0.23	11.5	17.6	12	21.7	211.6
3	84	30	10	25.9	15	11	0	6.7	24.8	17.2	89.7	3.81	0.3	13.5	18.5	46	22.8	240.1
3	71	13	5	23.5	9	9	0	4.1	8.17	0.9	48	12.4	0.28	73.3	18.9	13	20.7	220
3	65	20	8	22	5	0	0	3.2	4.42	31.57	79	5.09	0.24	16.7	14.8	12	18.7	137.7
3	92	13	8	21	4	2	0	1.1	8.1	1.2	163	9.1	0.33	13.5	36.6	5	8.7	62.6
3	41	25	8	23.7	15	4	0	3.8	10.6	3	11	12.6	0.25	29.4	23	36	9.4	70.8
3	63	14	13	21.1	12	10	0	3.3	4.3	1.3	22	13.7	0.35	18.3	27.9	14	8.44	55.3
3	81	25	12	25.6	5	5	0	5.4	7.9	6	33	12.7	0.49	16.8	13.1	5	22.7	307
3	72	13	21	24.22	20	14	7	2.2	4.9	3	222	20.4	0.26	7.5	64.1	108	32.1	456.3
3	69	25	10	25.3	23	8	21	3.18	6.01	4.11	122	15.5	0.22	19.7	11.7	52	12.89	169.2
3	47	20	3	23.7	2	1	0	1.29	6.05	11	39	9.04	0.21	12.7	5.8	10	0.88	42.5
3	48	22	4	23.66	3	2	0	2.7	6.6	7.4	234	13.5	0.33	20.2	14.4	17	9	100
3	70	16	10	21	5	2	0	2.1	13.6	1.1	239	16.4	0.33	18.1	10.9	13	16.2	174.6
3	60	23	11	23.7	29	13	27	3.7	7.15	4.31	325	2.75	0.29	14.1	24.6	28	25.29	229.7
3	86	15	6	22.8	8	5	0	2.2	4.87	0.72	159	15.4	0.23	22.6	17	37	11.1	102.8
3	62	17	10	27.6	8	3	0	2.4	15.8	1.91	120	15.3	0.31	14.6	3.4	24	13.5	98.7
3	68	21	13	19	10	7	0	2.7	7.2	9	180	7.6	0.39	19.2	35.2	10	34	330.1
3	86	14	2	25	8	6	0	2.9	3.6	0	12	7.4	0.45	14.5	9.4	8	4.4	109.9
3	80	21	8	21.2	14	14	9	5.2	6.94	8.92	66.5	7.99	0.46	21.8	11.6	17	17.3	180.7
4	32	12	8	19	5	0	0	1.3	5.8	0.2	133	7.9	0.37	16.1	23.1	62	9.1	146.5
4	67	14	4	24.5	2	1	0	2.3	14.87	0.04	12	10.43	0.34	16	11.7	9	6.3	81
4	81	16	14	22.5	10	1	0	1	13.1	1	67	10.2	0.42	13.3	18.9	22	32.2	489.9
4	74	13	6	24.3	6	6	0	1.4	10.68	2	7.8	12.5	0.29	15.2	10.4	7	12.48	69.6
4	70	12	10	23.5	3	0	0	3.4	12.1	0.3	8	11.85	0.27	13	17.8	16	12.85	143
4	72	20	6	22.5	11	4	0	1.5	7.76	2.3	6.7	9.29	0.17	14.3	11.8	19	13.4	99
4	86	9	15	24.6	3	0	0	0.8	9.14	1	14	23.34	0.36	20.6	110.3	23	18.6	196.9
4	90	10	4	22	3	1	2	0.6	5.5	3.5	56	17.3	0.32	15.3	20.9	14	15.8	90.6
4	58	16	14	24.2	11	3	5	3.5	17.1	1.74	123	12	0.28	12.8	20.3	23	26.7	173.6
4	80	13	6	26.42	2	5	0	1.1	9.4	4.7	241	10.7	0.34	17.1	8.1	33	9.7	121.5
4	85	8	6	21	12	8	0	2	6.9	1.4	11	5.4	0.34	12	63.1	14	18.1	145.7
4	71	13	4	28.5	15	5	0	2.9	11.9	3.71	97	13.2	0.37	13.4	18.6	37	16.8	129
4	64	12	14	23	3	0	0	3.5	4.5	10.1	15	14	0.33	22.9	93.6	103	8.2	117.7
4	68	6	6	23	5	2	4	2.1	10.3	8.8	33	4.9	0.23	13	10.7	26	50	343
4	31	14	10	27.34	4	2	0	2.3	8.1	13.6	6	12.2	0.29	14	20.6	9	24.4	166.7
4	72	11	5	25.35	8	8	7	6.9	10	2	5	9.3	0.4	16.7	8.6	45	34.6	325.6
4	84	12	4	22	18	9	19	2.6	3.9	3.8	4	11.1	0.36	29.6	2.5	6	15.9	426
4	66	15	9	24.22	12	14	0	2.7	13.6	0.9	116	2.4	0.32	13	127	73	5.5	65.6
4	69	7	5	23.7	5	4	0	1.5	9.6	0.6	9	8.6	0.31	13.2	10.8	46	6.8	65
4	59	11	6	20.5	6	0	0	2.1	10.09	2.08	34	11.61	0.3	3.6	25.1	90	5.82	78
4	75	21	7	21.8	8	9	11	2.8	5.12	0	3.8	18.8	0.44	15.7	10.3	62	11.7	215
4	92	7	14	22	10	8	0	1.2	8.9	2	5.9	7.8	0.36	13.5	25	9	13.6	193
4	66	7	5	28.41	2	0	0	0.9	7.3	3	34	3.4	0.33	14.2	10.9	13	9.9	67.5
4	63	12	5	26	7	4	0	1.8	9.7	1.9	11	15.9	0.44	14.3	34.3	153	7.5	80.7
4	88	15	4	21	2	1	0	1.6	7.59	1	88	11.85	0.43	13.8	21.6	11	6.66	106
4	44	11	5	22.89	4	0	0	0.9	7.4	0.4	17.3	10.7	0.26	11.6	11.1	38	9.5	135.6
4	30	16	10	26.35	3	0	0	1.1	5.9	36	43	13	0.24	17.5	2.4	23	16.8	273.8
4	73	13	11	18	9	6	0	2.5	12.4	5.87	9	5.87	0.3	18.7	11.3	51	8.81	117
4	72	17	3	21.2	15	8	0	0.7	10.8	0.07	14.8	13.96	0.36	12.1	5.2	15	6.9	25.3
4	97	13	4	21.5	4	0	0	0.5	11.15	0	33	9.78	0.32	13.3	5.8	16	11.8	155
4	87	9	5	21.36	3	0	0	1	12.3	0.3	11	14.4	0.25	12.4	16.5	119	7.4	49.5
4	69	11	7	22	7	0	0	2.2	10.3	1.5	14.6	16.5	0.32	11.2	5.5	52	36.9	250.8
4	40	8	5	31.28	8	5	0	1.1	9.9	1.5	86.8	3.5	0.31	15.3	8.9	10	7.6	50.1
4	51	13	5	26.7	2	1	0	2.3	6.39	29.5	124	16.4	0.3	16.5	17.8	17	8.1	71.9
4	59	11	8	25	3	0	0	5.7	4.8	1	10.3	8.3	0.34	23.2	10.2	30	12	181.8
4	72	14	6	22.09	3	1	0	1.7	8.5	2	9.9	6.6	0.43	15.8	18.4	9	10.4	82
4	78	6	5	25	3	0	0	1.1	7.3	3	22.1	14.8	0.38	15.4	11.8	7	10.4	164.8
4	75	13	8	22	2	0	0	0.5	5.8	0.11	3.5	10.2	0.27	13.2	18.8	11	13.1	167.8
4	65	9	9	24.8	14	7	5	2	7.44	6.11	67	14.76	0.2	11.5	5	38	16.1	214
4	60	12	11	20.8	9	3	0	0.9	12.1	0.3	7.4	8.2	0.33	12.9	4.9	5	33.9	245.7
